# Supplementary material for: Molecular Detection of Feline Coronavirus Based on Recombinase Polymerase Amplification Assay
Source: Pathogens. 2021 Sep 25;10(10):1237. doi: 10.3390/pathogens10101237 (PMC8538120; doi:10.3390/pathogens10101237)
Supplement: Supplementary file 1 [file pathogens-10-01237-s001.zip]

Archive with 1 entries (1 files):
- pathogens-1350500-supplementary.pdf
